# Supplementary material for: Untargeted Lipidomics of Vesicular Stomatitis Virus-Infected Cells and Viral Particles
Source: Viruses. 2021 Dec 21;14(1):3. doi: 10.3390/v14010003 (PMC8778780; doi:10.3390/v14010003)
Supplement: Supplementary file 1 [file viruses-14-00003-s001.zip]

Archive with 1 entries (1 files):
- viruses-1461872-supplementary.xlsx
