# Supplementary material for: Untargeted Lipidomics of Vesicular Stomatitis Virus-Infected Cells and Viral Particles
Source: Viruses. 2021 Dec 21;14(1):3. doi: 10.3390/v14010003 (PMC8778780; doi:10.3390/v14010003)
Supplement: Supplementary file 1 [file viruses-14-00003-s001.zip › viruses-1461872-supplementary.xlsx]

## Sheet: Cells
															Normalised abundance
															Mock								VSV
ID	Acc m/z	Adduct	ppm	Compound	m/z	Retention time (min)	Drift time (ms)	Anova (p)	q Value	Max Fold Change	Highest Mean	Lowest Mean	Maximum Abundance	Minimum CV%	Mock_1-1_01	Mock_1-2_01	Mock_1-3_01	Mock_1-4_01	Mock_2-1_01	Mock_2-2_01	Mock_2-3_01	Mock_2-4_01	VSV_1-1_01	VSV_1-2_01	VSV_1-3_01	VSV_1-4_01	VSV_2-1_01	VSV_2-2_01	VSV_2-3_01	VSV_2-4_01
Cer(d18:0/14:0)	512.504	H	-0.276703	0.55_512.5036m/z	512.504	0.552417	5.76388	2.36954e-06	0.0004209	1.81882	VSV	Mock	3226.86	11.48	2069.76	2145.78	2045.17	2045.29	1519.93	1456.74	1318.21	1592.31	3021.38	3671.55	3290.51	3731.78	3226.8	3327.4	2632.71	2912.72
Cer(d18:0/16:0)	540.535	H	-0.8199	0.52_540.5346m/z	540.535	0.5186	6.22764	3.16029e-05	0.00339427	1.84568	VSV	Mock	14664.2	10.93	10321.3	10054.1	9936.47	9425.45	6011.67	6130.58	5272.65	6408.84	13457.4	16704.6	15801.2	16675.3	13921.2	14909.9	12512.8	13331
Cer(d18:0/18:0)	568.566	H	-1.34259	0.71_568.5655m/z	568.566	0.707433	6.36014	0.00277009	0.0809701	2.02758	VSV	Mock	2006.33	27.74	1908.26	920.487	839.914	1796.24	527.618	913.5	455.983	554.136	1805.78	2703.15	2387.4	2587.11	1844.32	2086.81	1617.5	1018.55
Cer(d18:1/22:0)	622.613	H	-1.5437	0.71_622.6123m/z	622.612	0.707433	6.8239	0.000253612	0.015828	1.28282	VSV	Mock	1372.37	8.34	1195.29	1191.64	1084.73	1010.06	1028.95	1014.71	942.449	1090.6	1094.09	1439.68	1286	1261.99	1473.06	1574.08	1356.07	1493.98
Cer(d18:0/22:0)	624.629	H	-4.56457	0.71_624.6260m/z	624.626	0.707433	6.95641	2.2291e-07	6.05575e-05	2.01293	VSV	Mock	1552.18	14.62	900.456	876.117	796.514	896.777	690.441	652.221	619.551	736.768	1195.88	1632.37	1407.59	1402.09	1732.82	1936.82	1440.56	1669.32
Cer(d18:1/24:0)	650.645	H	-2.90361	0.67_650.6427m/z	650.643	0.673617	7.15516	3.48201e-06	0.000554524	1.57134	VSV	Mock	1724.4	9.02	1253.71	1169.32	1080.04	1096.47	1030.03	1081.51	920.271	1147.89	1304.08	1932.85	1592.7	1628.49	1862.64	2090.48	1633.07	1750.86
Cer(d18:1/14:0)	492.477	M+H-H2O	1.06848	0.52_492.4774m/z	492.477	0.5186	5.56513	0.00515805	0.122793	1.08585	VSV	Mock	4769.78	4.39	4508.17	4459.85	4131.66	3929.02	4488.95	4629.01	4449.16	4545.41	4479.32	4818.68	4528.14	4818.87	4918.76	5125.12	4669.72	4799.65
Cer(d18:1/16:1)	518.493	M+H-H2O	0.667689	0.52_518.4929m/z	518.493	0.5186	5.69763	1.8351e-09	2.11879e-06	1.41029	Mock	VSV	3398.42	4.58	3483.14	3555.9	3517.1	2985.72	3417.63	3460.04	3372.27	3395.59	2228.71	2430.04	2352.09	2340.85	2456.66	2599.45	2482.48	2387.58
Cer(d18:1/16:0)	520.508	M+H-H2O	0.716367	0.52_520.5086m/z	520.509	0.5186	6.02889	0.623631	0.832566	1.02388	Mock	VSV	24470.2	8.06	24423.9	23950.3	22909.8	21077.5	26073.2	26370.3	23926.9	27029.5	18580.1	23473.7	20424.2	21354.2	26322	29299.9	25757.6	25984.3
Cer(d18:0/16:0)	522.525	M+H-H2O	-9.64284	0.52_522.5200m/z	522.52	0.5186	6.02889	6.06728e-07	0.000127368	1.54757	VSV	Mock	5213.58	8.36	4042.2	3757.58	3539.99	3372.03	3082.72	3090.05	2795.46	3271.1	4598.1	5771.49	5313.54	5185.04	5305.71	5809.18	4761.36	4964.25
Cer(d18:1/18:1)	546.524	M+H-H2O	2.54619	0.52_546.5253m/z	546.525	0.5186	6.22764	0.0155133	0.226727	1.06785	Mock	VSV	1390.61	3.57	1456.89	1396.76	1453.84	1308.59	1365.76	1379.62	1356.91	1406.54	1244.21	1312.92	1226.3	1192.44	1302.52	1383.79	1365.52	1390.37
Cer(d18:0/18:0)	550.556	M+H-H2O	-10.6794	0.71_550.5504m/z	550.55	0.707433	6.22764	1.68269e-05	0.00210034	1.46514	VSV	Mock	1049.56	9.89	851.373	832.26	763.493	771.083	629.242	632.815	592.764	657.808	914.028	1203.24	1037.64	1098.94	1027.66	1171.85	931.539	1011.57
Cer(d18:1/20:0)	576.572	M+H-H2O	-3.84	0.71_576.5698m/z	576.57	0.707433	6.49265	0.00442129	0.11158	1.36561	VSV	Mock	1330.63	10.95	1024.34	1001.95	825.054	848.393	1004.79	977.193	947.529	1165.81	944.415	1264.12	1109.52	1022.46	1546.06	1700.94	1465.5	1592.01
Cer(d18:2/24:1)	628.602	M+H-H2O	0.340858	0.52_628.6023m/z	628.602	0.5186	7.02266	5.05849e-05	0.00507869	1.45071	Mock	VSV	2787.17	6.66	2963.64	2825.01	2599.6	2486.64	2869.61	2956.39	2644.71	2951.75	1361.85	2149.66	1682.83	1741.65	2018.4	2418.78	1943.91	2052.84
Cer(d18:1/24:1)	630.619	M+H-H2O	-2.39983	0.67_630.6174m/z	630.617	0.673617	6.95641	0.029261	0.326419	1.2362	Mock	VSV	8085.8	10.94	8479.63	8058.52	7019.75	6841.15	8625.77	8740.68	7555.88	9365.04	4016.1	7128.06	5500.32	5473.7	7205.07	9029.7	6815.21	7158.73
HexCer(d18:1/16:0)	700.572	H	-0.832306	0.74_700.5716m/z	700.572	0.74125	7.28766	0.0334357	0.339905	1.20293	Mock	VSV	5448.17	10.39	5002.75	4932.44	5127.59	4816.46	6023.47	6112.36	5414.01	6156.26	3220.81	4094.36	3664.89	3719.82	5232.88	5674.67	5410.27	5214.82
HexCer(d18:0/18:0)	730.619	H	-3.85105	0.71_730.6163m/z	730.616	0.707433	7.68517	0.0373483	0.352952	1.26337	VSV	Mock	1009.44	16.89	990.692	963.909	982.662	1003.69	589.88	654.822	587.908	618.512	1022.26	1214.35	1199	1188.41	917.987	887.212	806.253	840.053
HexCer(d18:1/22:1)	782.65	H	-0.710245	0.71_782.6499m/z	782.65	0.707433	8.01643	0.0131345	0.206346	1.24224	Mock	VSV	1726.62	8.22	1881.84	1742.51	1550.75	1576.3	1786.28	1896.64	1571.38	1807.28	885.316	1441.51	1271.09	1156.28	1494.06	1756.62	1541.29	1573.28
HexCer(d18:1/24:2)	808.666	H	-3.75409	0.71_808.6630m/z	808.663	0.707433	8.21518	0.0249328	0.302709	1.19244	Mock	VSV	1859.39	8.08	2085.01	1945.37	1785.26	1800.53	1806.26	1965.75	1585.71	1901.21	994.046	1791.58	1524.31	1462.85	1609.67	1908.42	1564.79	1618.83
HexCer(d18:1/24:1)	810.682	H	-1.59999	0.67_810.6804m/z	810.68	0.673617	8.28144	0.00698527	0.148839	1.29383	Mock	VSV	3550.37	9.4	3504.79	3332.44	3355.77	3182.66	3743.16	4053.57	3256.19	3974.33	1751.04	2852.24	2271.26	2382.39	3163.76	3654.99	2902.35	2974.64
HexCer(d18:1/22:1)	820.606	K	4.09301	0.71_820.6097m/z	820.61	0.707433	8.01643	0.00500115	0.121268	1.222	Mock	VSV	862.557	6.04	880.555	912.082	805.825	766.607	878.996	871.206	864.04	921.144	547.743	684.069	656.375	552.493	758.171	834.395	799.613	814.007
HexCer(d18:1/24:1)	848.638	K	2.28434	0.67_848.6395m/z	848.64	0.673617	8.28144	0.00503859	0.121268	1.27706	Mock	VSV	2637.52	8.09	2580.64	2630.7	2424.48	2352.32	2870.28	2725.64	2537.08	2979.01	1426.14	2304.03	1718.93	1713.8	2390.82	2587.93	2110.4	2270.44
HexCer(d18:1/14:0)	654.531	M+H-H2O	-6.63042	0.74_654.5266m/z	654.527	0.74125	6.6914	0.00682058	0.146511	1.28109	Mock	VSV	5613.79	7.01	5674.11	5636.63	5382.08	5145.74	5799.83	5992.38	5079.72	6199.85	2990.87	4301.89	3478.68	3531.53	5186.12	5615.36	4923.48	5028.47
HexCer(d18:2/16:0)	680.547	M+H-H2O	-2.04863	0.74_680.5451m/z	680.545	0.74125	6.89016	0.000858971	0.0408897	1.34938	Mock	VSV	3193.86	6.52	3319.85	3146.23	3005.35	2989.25	3258.57	3452.99	2927.65	3450.96	1576.88	2540.15	1997.96	2148.29	2621.3	2997.98	2476.36	2576.3
HexCer(d18:1/16:0)	682.562	M+H-H2O	-0.966946	0.74_682.5615m/z	682.562	0.74125	7.15516	0.0496164	0.389043	1.24139	Mock	VSV	35559.9	12.51	35464.6	34443.8	30549.7	29462.6	39267.5	39202	33822.5	42266.7	17334.7	26473.6	21925.5	20669	34198.3	39622.1	33914.7	35024.4
HexCer(d18:1/18:1)	708.577	M+H-H2O	1.79857	0.71_708.5780m/z	708.578	0.707433	7.35392	0.0105934	0.18673	1.19674	Mock	VSV	1447.84	8.39	1624.67	1460.45	1365.26	1461.36	1391.34	1547.49	1227.65	1504.48	887.055	1319.2	1096.38	1113.48	1316.9	1498.75	1251.37	1195.42
HexCer(d18:1/18:0)	710.592	M+H-H2O	-0.57939	0.71_710.5919m/z	710.592	0.707433	7.48642	0.136234	0.561266	1.15792	Mock	VSV	6042.58	11.55	5986.45	5797.35	5308.53	5209.24	6560.46	6571.18	5670.18	7237.23	3250.91	5030.34	3863.7	3710.88	6498.39	7225.01	5907.99	6260.48
HexCer(d18:1/20:1)	736.608	M+H-H2O	-2.54706	0.71_736.6061m/z	736.606	0.707433	7.68517	0.0198381	0.258812	1.37619	Mock	VSV	512.633	16.44	457.688	523.978	409.572	421.462	599.446	533.545	502.809	652.561	241.245	313.463	248.862	233.715	467.562	510.186	453.537	511.434
HexCer(d18:1/22:2)	762.624	M+H-H2O	-0.00590857	0.71_762.6236m/z	762.624	0.707433	7.81768	0.0128335	0.205086	1.31585	Mock	VSV	651.667	11.59	698.629	639.571	542.533	575.865	686.703	684.679	608.306	777.052	318.818	477.807	394.257	352.924	574.541	675.067	573.617	594.931
HexCer(d18:1/24:2)	790.655	M+H-H2O	0.409786	0.71_790.6553m/z	790.655	0.707433	8.14893	0.00196539	0.0682899	1.46228	Mock	VSV	2487.34	10.16	2641.94	2522.66	2160.96	2273.44	2606.65	2638.78	2188.65	2865.66	941.72	1866.26	1421.5	1360.86	1915.99	2375.93	1796.42	1929.31
HexCer(d18:1/24:1)	792.672	M+H-H2O	-2.09284	0.71_792.6700m/z	792.67	0.707433	8.28144	0.0117844	0.197191	1.42325	Mock	VSV	9599.37	14.48	9554.86	9225.02	7931.44	8048.54	10766.6	10699.8	8754.76	11814	3465.71	6769.06	5006.08	4602.95	8240.24	10109.2	7575.07	8189.06
HexCer(d18:0/14:0)	696.538	Na	-1.60854	0.74_696.5374m/z	696.537	0.74125	6.89016	0.0272813	0.313479	1.39439	VSV	Mock	814.864	21.73	916.276	496.202	491.666	839.76	417.251	694.981	386.538	432.418	813.855	1032.43	947.682	985.201	773.392	771.108	714.921	480.326
HexCer(d18:1/22:2)	802.617	Na	-4.03483	0.71_802.6135m/z	802.613	0.707433	7.88393	0.0352696	0.344292	1.15384	Mock	VSV	282.919	4.5	300.676	298.887	263.729	288.653	272.816	283.196	279.424	275.973	191.147	224.539	213.723	191.434	279.56	288.425	286.494	286.258
HexCer(d18:1/24:2)	830.648	Na	-1.42101	0.67_830.6468m/z	830.647	0.673617	8.14893	0.000158502	0.0112618	1.38227	Mock	VSV	1690.82	5.49	1727.89	1687.02	1596.18	1608.18	1760.41	1784.31	1559.97	1802.63	860.933	1333.31	1080.64	1061.71	1332.21	1473.53	1288.74	1354.68
HexCer(d18:1/24:1)	832.664	Na	-1.04136	0.67_832.6628m/z	832.663	0.673617	8.28144	0.00891509	0.173726	1.31999	Mock	VSV	6113.91	10.74	6002.23	5994.72	5362.54	5319.11	6675.62	6593.71	5783.03	7180.37	2885.77	4730.63	3734.72	3607.93	5559.59	6167.89	4979	5388.72
SM(d18:1/14:0)	675.544	H	-1.64502	7.37_675.5424m/z	675.542	7.37393	7.08891	0.911196	0.837928	1.00085	Mock	VSV	10920.8	12.48	12661.1	10792.9	10337.7	11431.8	10047.7	12946.7	8915.3	10232.9	6952.71	12505.6	10478	11336.2	10823.5	13233.3	11523.7	10439.1
SM(d18:0/14:0)	677.559	H	-0.670022	7.29_677.5587m/z	677.559	7.28653	7.22141	0.243957	0.683667	1.15699	VSV	Mock	3385.37	20.87	3518.79	4228.09	3757.87	2771.71	2588.31	1637.92	2202.85	2702.59	2178.19	4038.1	3473	3866.15	2757.06	3707.59	2886.72	4176.15
SM(d18:1/16:1)	701.559	H	-1.93521	7.34_701.5578m/z	701.558	7.34012	7.15516	0.016773	0.236552	1.2152	Mock	VSV	8362.07	6.63	9209.53	8725.98	7934.22	8208.23	8425.49	8515.6	7343.43	8534.08	4210.73	7751.12	6451.79	6830.93	6979.21	8453.63	7193.77	7178.53
SM(d18:1/16:0)	703.575	H	-0.983058	7.34_703.5741m/z	703.574	7.34012	7.55267	0.794291	0.832566	1.01084	Mock	VSV	33407.4	9.8	38471.1	34257.9	30487.9	31207.4	35610.2	31648.9	29138.1	36437.3	22366	36750.9	31842.8	31645	33835.6	39911	33507.9	34532.5
SM(d18:1/18:3)	725.559	H	-3.47493	7.34_725.5566m/z	725.557	7.34012	7.68517	0.270169	0.703836	1.11734	Mock	VSV	3545.84	16.72	4526.95	3290.26	2919.23	3251.34	4049.51	3347.4	2919.34	4062.74	1700.77	3703.7	3050.57	2972.52	3290.08	4188.52	3307.85	3173.71
SM(d18:1/18:2)	727.575	H	-3.79827	7.22_727.5721m/z	727.572	7.2189	7.48642	0.00242423	0.0756483	1.41007	VSV	Mock	1776.39	12.73	1282.18	1537.51	1370.26	1180.07	1269.78	1069.08	1050.22	1319.19	1072	1974.86	1673.61	1794.63	1745.47	2223.94	1692.11	2034.5
SM(d18:1/18:1)	729.59	H	-6.70823	7.29_729.5856m/z	729.586	7.28653	7.48642	0.222848	0.66744	1.13027	Mock	VSV	3128.56	13.77	3853.68	3351.2	2726.09	2808.87	3136.23	3383.98	2513.42	3255.04	1393.4	3159.13	2424.83	2481.61	2809.76	3946	2956.5	2972.64
SM(d18:1/18:0)	731.606	H	-1.42414	7.29_731.6051m/z	731.605	7.28653	7.68517	0.636941	0.832566	1.07361	VSV	Mock	9785.51	12.13	10471.8	9309.3	7815.85	8241	9144.29	10528.9	7731.24	9674.45	5493.63	10584.6	8537.66	8647.02	10365.1	13496.6	10494	10665.5
SM(d18:1/20:1)	757.622	H	-1.58914	7.22_757.6206m/z	757.621	7.2189	7.95018	0.425124	0.78362	1.07534	Mock	VSV	688.834	15.03	765.873	667.193	559.579	573.647	740.11	792.868	594.613	816.789	305.363	656.666	521.99	522.703	730.589	950.421	721.729	715.109
SM(d18:1/20:0)	759.637	H	-1.66591	7.22_759.6362m/z	759.636	7.2189	8.01643	0.396908	0.775249	1.15559	VSV	Mock	2082.59	16.55	2120.63	1738.34	1413.23	1526.31	1925.12	2056.11	1495.16	2142.6	1037.91	2225.15	1706.31	1676.2	2383.11	3087.29	2210.12	2334.61
SM(d18:1/22:2)	783.637	H	-1.45692	7.19_783.6363m/z	783.636	7.18508	7.95018	0.247261	0.68776	1.14007	Mock	VSV	836.359	15.47	973.251	813.309	659.764	720.746	916.406	909.645	705.126	992.627	311.352	816.664	594.604	577.642	796.251	1141.37	790.222	840.706
SM(d18:1/22:1)	785.653	H	-1.74059	7.19_785.6517m/z	785.652	7.18508	8.08268	0.534762	0.816846	1.05203	Mock	VSV	2904.01	16.65	3407.98	2825.83	2287.61	2400.5	3296.94	3071.79	2445.45	3495.96	1247.39	3143.55	2263.66	2167.21	2988.97	4215.23	2980.06	3076.98
SM(d18:1/22:0)	787.669	H	-2.53819	7.19_787.6667m/z	787.667	7.18508	8.28144	0.360279	0.751161	1.18837	VSV	Mock	2711.37	16.56	2684.79	2306.63	1786.63	1932.96	2484.03	2503.66	1841.72	2712.22	1260.01	3052.97	2181.72	2115.36	2976.73	4222.64	2893.04	2988.49
SM(d18:1/24:2)	811.669	H	-1.38069	7.13_811.6676m/z	811.668	7.1315	8.21518	0.418804	0.783146	1.07098	Mock	VSV	4539.64	12.51	4836.34	4782.32	4048.97	4076.82	4676.52	5357.85	3627.7	4910.57	2057.31	4829.64	3479.45	3540.51	4581.47	6110.24	4560.31	4751.17
SM(d18:1/24:1)	813.684	H	-1.8593	7.13_813.6829m/z	813.683	7.1315	8.41394	0.925885	0.838374	1.03929	VSV	Mock	12147	11.27	12428.5	12180.6	10237.9	10552	12114	13332.4	9776.08	12881.1	6449.03	13704.4	10350.8	10178.4	13110.6	16870.7	12952.7	13559.6
LPC 16:1	494.324	H	-0.359313	7.91_494.3239m/z	494.324	7.90663	4.6376	0.000361191	0.0203428	2.48695	Mock	VSV	200.447	34.8	303.705	179.849	227.867	348.153	138.601	169.313	128.65	107.435	62.1283	120.39	74.5858	124.867	64.2419	71.842	81.3894	45.3502
LPC 16:0	496.34	H	-0.290299	7.84_496.3396m/z	496.34	7.839	4.83636	0.000163435	0.0114364	2.37341	Mock	VSV	1416.65	33.92	2051.84	1390.66	1629.13	2087.36	966.897	1407.75	940.512	859.034	407.226	884.516	641.137	904.006	418.404	575.868	537.22	406.692
LPC 18:3	518.324	H	-4.14789	7.84_518.3219m/z	518.322	7.839	5.03511	0.000471839	0.0247627	1.76045	Mock	VSV	779.818	18.61	958.652	795.588	1041.51	1072.94	550.845	698.221	611.256	509.538	394.45	535.029	460.607	596.991	377.29	371.909	414.66	392.793
LPC 18:1	522.355	H	-0.309943	7.81_522.3552m/z	522.355	7.80518	4.96886	0.00111931	0.0497055	2.10141	Mock	VSV	1275.97	34.48	1789.27	1204.17	1624.25	1998.58	847.032	1217.45	813.465	713.569	429.267	876.634	588.812	976.44	433.147	566.149	557.395	429.739
LPC 18:0	524.371	H	-0.965726	7.75_524.3705m/z	524.371	7.7516	5.16762	0.000772504	0.0379543	1.91866	Mock	VSV	598.557	30.16	845.135	648.615	720.082	790.692	433.512	574.81	374.578	401.033	206.658	452.236	308.725	458.119	239.681	297.116	278.128	255.063
LPC 20:3	546.355	H	-6.13856	7.75_546.3520m/z	546.352	7.7516	5.30012	0.00146187	0.0607601	1.66121	Mock	VSV	226.085	24.33	306.822	243.912	268.104	292.823	158.999	209.495	166.396	162.128	100.426	183.269	146.1	187.062	112.176	114.287	128.761	116.694
PC 32:0	734.569	H	-4.68576	6.67_734.5660m/z	734.566	6.66643	7.68517	0.000198752	0.0129283	1.18848	VSV	Mock	34658.6	3.31	28806.4	30200.1	28457.7	29145.2	29367.3	27983.1	30864.3	28471.9	41823.7	34495.6	36911.1	32192.8	33779.4	33218.3	31680.9	33167
PC 32:2	730.538	H	-0.730852	6.67_730.5376m/z	730.538	6.66643	6.95641	0.0242588	0.296391	1.12938	Mock	VSV	7149.38	6.62	7498.43	7840.39	7345.38	7562.87	6735.49	6554.66	6948.11	6709.7	7776.44	6605.27	7115.85	6485.24	5885.53	5602.28	5464.74	5707.38
PC 34:1	760.585	H	-1.33271	6.63_760.5840m/z	760.584	6.63262	7.75142	0.0825371	0.471182	1.06331	VSV	Mock	69044.7	4.6	67425.5	66736.1	62533.2	63001.7	67290.5	59258.4	66300.3	66925.1	80373.9	70334.1	72661.7	63521.3	66925.7	68153.7	63843	66544
PC 34:3	756.554	H	-1.73003	6.63_756.5524m/z	756.552	6.63262	7.08891	0.991958	0.848468	1.00884	VSV	Mock	6890.38	5.7	7102.54	7126	6818.45	7153.15	6810.66	5990.11	7028.26	6611.04	9262.23	7012.97	7756.1	6613.95	6528.47	5911.43	5902.55	6135.32
PC 36:2	786.601	H	-3.07786	6.57_786.5983m/z	786.598	6.565	7.95018	0.306755	0.717682	1.03768	VSV	Mock	60374.9	6.71	63133.7	60113.4	54226.9	55705.8	61175.4	51930.7	58068.3	61104.9	67161.5	62780	64130.9	54594.6	58806.1	61411.4	55789.2	58325.7
PC 36:4	782.569	H	-2.44117	6.51_782.5675m/z	782.567	6.5114	7.42017	0.270112	0.703836	1.06192	Mock	VSV	11938.6	7.03	12269.2	12322.6	11527.9	11811	12348.6	10073.4	12687	12469	15076.2	11255.3	12677.2	10520	10712.4	9838.38	9524.08	10336
PC 38:2	814.632	H	-3.84474	6.51_814.6289m/z	814.629	6.5114	8.28144	0.813461	0.832566	1.00782	VSV	Mock	25372.2	3.8	26095.2	26156.8	23679.9	24446.9	25830.4	24114.2	25502.5	25577.2	23165.4	26560.6	26530.4	22996.5	25750.6	27445.4	24389.5	26139
PC 38:4	810.601	H	-3.89984	6.48_810.5975m/z	810.598	6.4776	7.88393	0.712311	0.832566	1.01172	Mock	VSV	19132.8	4.79	21059.9	19846.5	18829.8	19113.9	18881.5	18650.2	18314	18366.7	14964.2	21160.5	19788.2	18591.2	18987.4	20600.8	18150	19046.4
PC 38:5	808.585	H	-3.20216	6.48_808.5825m/z	808.582	6.4776	7.68517	0.169031	0.611314	1.03812	Mock	VSV	13865.3	4.24	14966.6	14054	13115.8	13493.2	14085.5	13295.8	13753.5	14158	12107.9	14488.1	13835.7	12718.8	13574.7	14071.1	12563.8	13489.4
PC 40:3	840.648	H	-1.05957	6.44_840.6468m/z	840.647	6.44378	8.41394	0.176597	0.618339	1.11125	Mock	VSV	12257.1	6.31	12788.2	13412.6	12812.2	11303.6	12389.6	12345.3	11192.5	11813.1	6143.73	12665.3	10740	11196.6	10577.3	13320.6	10950.8	12645.5
PE 34:0	720.554	H	-6.47026	5.39_720.5491m/z	720.549	5.39217	7.15516	0.0146766	0.220788	1.57013	VSV	Mock	1709.41	25.64	1958.29	761.042	686.788	1483.63	816.51	1560.83	670.155	772.363	1297.01	2254.35	2000.66	1772.92	1544.06	2192.68	1626.08	987.484
PE 38:2	772.585	H	-2.80018	5.27_772.5829m/z	772.583	5.27095	7.55267	0.0190749	0.251699	1.11211	Mock	VSV	8901.32	5.32	9383.67	8927.69	8582.09	9226.16	8637.18	9644.29	8326.26	8483.26	6296.36	8635.18	7929.48	7986.27	8184.21	8915.81	8211.93	7872.57
PE 38:3	770.569	H	39.0508	5.17_770.5995m/z	770.599	5.16952	7.81768	0.00699671	0.148839	1.18461	Mock	VSV	7534.32	4.92	8239.56	7699.58	7273.63	7476.08	7466.11	7758.54	7006.22	7354.85	4488.23	7284.61	6300.44	6441.94	6163.27	7307.22	6308.76	6587.01
PE 38:3	770.569	H	-3.13579	5.24_770.5670m/z	770.567	5.23713	7.42017	0.0148026	0.221686	1.15025	Mock	VSV	9023.62	4.84	9590.15	9210.94	8850.97	9248.73	8851.49	9426.8	8214.64	8795.19	5615.09	8759.17	7925.31	7943.76	7781.1	8906.08	7959.37	7869.39
PE 40:2	800.616	H	-3.26959	5.24_800.6137m/z	800.614	5.23713	7.95018	0.00537402	0.125781	1.22478	Mock	VSV	4006.37	6.1	4383.89	4014.54	3630.51	3949.88	4070.37	4235.27	3733.99	4032.54	2216.44	3646.4	3199.98	3138.46	3326.97	4040.06	3313.95	3286.53
PE 40:3	798.601	H	-2.87897	5.20_798.5984m/z	798.598	5.20333	7.81768	0.016387	0.234581	1.18599	Mock	VSV	3153.81	9.59	3703.34	3172.09	2975.95	3326.89	2964.58	3361.86	2745.13	2980.64	1883.16	3053.97	2754.45	2760.94	2611.28	3123.65	2641.89	2444.48
PE 40:5	794.569	H	-8.22666	5.24_794.5629m/z	794.563	5.23713	7.75142	0.0104491	0.185636	1.14633	Mock	VSV	7821.44	4.27	8184.91	7889.54	7349.4	7547.43	7807.47	8209.33	7479.59	8103.84	5124.87	7425.6	6642.65	6389.88	6995.64	7884.49	6970.42	7150.5
PE 40:8	788.522	H	-4.77293	5.20_788.5187m/z	788.519	5.20333	7.42017	0.0494217	0.388176	1.29024	VSV	Mock	2688.85	17.74	3033.95	1593.66	1547.67	2908.2	1654.95	2596.32	1655.13	1682.08	2533.34	3117.67	2948.04	2773.98	2846.04	2957.59	2745.66	1588.52
PE 42:10	812.522	H	-0.231889	5.20_812.5223m/z	812.522	5.20333	7.61892	0.0489825	0.386682	1.12715	VSV	Mock	1135.24	8.09	1130.87	928.48	772.376	1154.7	990.711	1165.38	926.522	988.332	1069.58	1186.77	1151.5	1127.24	1218.85	1215.23	1170.05	942.669
PE 42:3	826.632	H	-3.45703	5.20_826.6291m/z	826.629	5.20333	8.14893	0.000519697	0.026968	1.30479	Mock	VSV	1899.71	4.57	1993.91	1854.7	1794.4	1908.87	1933.12	2026.14	1783.26	1903.32	988.059	1602.86	1437.65	1409.99	1437.33	1760.91	1537.39	1473.43
PE P-36:4	724.528	H	-1.40654	5.17_724.5265m/z	724.527	5.16952	6.95641	0.0377931	0.353221	1.16428	Mock	VSV	6491.44	10.63	7654.7	6980.32	6162.62	6050.51	6673.13	5685.93	5759.73	6964.59	3956.86	6684.56	5943.81	5367.67	5369.33	6596.76	5174.52	5510.48
PE P-38:5	750.543	H	-1.87748	5.12_750.5418m/z	750.542	5.11593	7.08891	0.0440288	0.372981	1.12121	Mock	VSV	13318.3	6.99	14611.6	14448	13569.1	13510	12521.4	13137.3	11838.2	12910.5	8756.25	13589.2	12320	12516.3	11219.3	13214.2	11587.1	11825
PE P-40:2	784.621	H	-3.94602	5.12_784.6183m/z	784.618	5.11593	7.95018	0.0384515	0.35462	1.13351	Mock	VSV	5764.69	6.47	6396.7	5957.06	5590.17	5853.81	5594.82	6058.29	5253.01	5413.66	3716.22	6017.84	5269.19	5140.8	4666.47	5957.09	4896.51	5021.59
PE P-40:3	782.606	H	-3.51981	5.12_782.6030m/z	782.603	5.11593	7.75142	0.0155025	0.226727	1.18827	Mock	VSV	5674.11	8.65	6304.7	6006.6	5629.34	5939.54	5377.29	6088	5006.65	5040.79	3376.23	5725.56	5046.15	5142.89	4318.03	5345.08	4642.81	4604.04
PE P-40:5	778.574	H	-3.51276	5.17_778.5717m/z	778.572	5.16952	7.68517	0.0323162	0.334937	1.1577	Mock	VSV	7154.25	6.72	7913.21	7434.91	6550.15	6853.96	7235.45	7487.93	6534.04	7224.33	4169.08	6921.22	6120.38	5913.31	6139.61	7598.81	6197.42	6377.97
PE P-40:8	772.528	H	-3.13824	5.12_772.5251m/z	772.525	5.11593	7.28766	0.029144	0.325902	1.07259	Mock	VSV	3867.46	4.3	4104.23	3957.4	3884.48	3982.02	3768.06	3927.54	3572.74	3743.24	3132.17	3899.9	3707.77	3654.36	3597.8	3886.31	3441.61	3525.82
PE P-42:5	806.606	H	-4.44407	5.12_806.6022m/z	806.602	5.11593	8.01643	0.0481046	0.386682	1.1506	Mock	VSV	2333.83	8.13	2588.35	2374.1	2130.42	2374.7	2294.14	2597.03	2091.47	2220.44	1367.96	2375.94	2116.21	2081.19	1991	2441.3	2010.01	1843.21
PE P-42:6	804.59	H	-3.89914	5.12_804.5870m/z	804.587	5.11593	7.88393	0.0109192	0.188871	1.19814	Mock	VSV	2804.8	8.18	3124.76	2959.52	2805.74	2828.35	2626.92	3033.05	2472.07	2588.01	1635.56	2741.72	2419.2	2447.69	2171.02	2718.67	2296.69	2297.19
PE P-42:8	800.559	H	-5.56145	5.12_800.5544m/z	800.554	5.11593	7.75142	0.0471427	0.381968	1.11554	Mock	VSV	1939.21	5.24	1996.88	1953.52	1788.54	1796.18	2005.91	2059.12	1901.87	2011.61	1292.09	1806.42	1668.37	1619.93	1810.69	2116.09	1726.22	1867.01
PE P-44:8	828.59	H	-6.55872	5.12_828.5847m/z	828.585	5.11593	8.08268	0.0135831	0.209805	1.12341	Mock	VSV	1015.51	3.88	1012.7	1044.71	977.134	966.342	1036.62	994.805	1004.65	1087.14	710.36	988.47	876.82	842.321	887.729	1009.75	926.297	989.924
LPE 18:2	500.275	Na	2.57258	6.36_500.2760m/z	500.276	6.35638	4.3726	0.820282	0.832566	1.01322	VSV	Mock	143.483	11.33	173.769	147.531	153.057	157.697	113.309	139.017	124.176	124.335	148.936	155.282	153.67	153.834	150.086	137.917	142.005	106.139
LPE 18:1	502.29	Na	2.39249	6.32_502.2916m/z	502.292	6.32257	4.5051	0.973435	0.847441	1.0048	Mock	VSV	1167.81	12.12	1458.38	1092.07	1114.11	1394.5	1020.4	1210.49	1056.63	995.93	1020.96	1279.36	1284.37	1346.54	1116.77	1218.71	1079.18	952.015
LPE 20:2	528.306	Na	2.36782	6.25_528.3073m/z	528.307	6.25495	4.5051	0.361821	0.751654	1.05723	Mock	VSV	393.569	10.73	448.251	393.088	373.435	428.637	356.107	446.561	346.176	356.297	272.426	398.399	348.531	407.346	377.821	430.139	389.835	353.617
LPE 20:1	530.322	Na	1.03218	6.25_530.3222m/z	530.322	6.25495	4.57135	0.0148641	0.221686	1.08258	Mock	VSV	459.045	5.28	485.288	452.262	455.54	479.566	453.519	477.917	459.738	408.528	399.25	425.214	400.722	424.253	431.383	475.946	437.652	397.808
PI 34:1	835.534	M-H	-1.70219	3.53_835.5328m/z	835.533	3.53188	0.0442228	0.451618	1.29159	VSV	Mock	3195.39	13.54	2670.93	2632.19	2666.24	2276.75	2694.45	1817.39	2231.59	2802.4	3667.09	3176.86	3638.78	2987.02	4110.47	3251.64	3026.46	1704.79
PG 34:2	745.502	M-H	0.623213	2.17_745.5029m/z	745.503	2.1703	0.0292516	0.406139	1.24557	Mock	VSV	4884.58	11.32	4219.67	4726.3	4801.37	5211.22	5515.57	3991.48	5372.44	5238.64	4426.92	3175.33	3804.79	4418.77	5560.07	3773.91	3864.55	2348.28
PG 34:1	747.518	M-H	-6.19255	2.17_747.5135m/z	747.514	2.1703	0.00305001	0.107713	1.38654	Mock	VSV	35514.5	9.77	31725	33973.5	35172.2	37913.1	40188.2	30098.2	38606.3	36439.9	29471.5	20880.5	25331.2	28557.5	36510.4	24125.5	24833.6	15200.2
PG 36:2	773.534	M-H	-1.13179	2.10_773.5329m/z	773.533	2.10267	0.0254063	0.389738	1.30447	Mock	VSV	13916.6	14.95	10881.2	13128.1	13008.8	15928.3	16213.4	12296.3	16613.9	13262.9	11980.9	7840	9840.46	13069.8	16137.6	9854.54	10389.7	6234.1
FA 18:2	279.233	M-H	-2.30379	0.78_279.2323m/z	279.232	0.775083	0.000825613	0.0422169	1.39865	Mock	VSV	1246.83	15.07	1233.4	1464.56	1484.08	1150.67	1189.23	1110.84	946.648	1395.23	1052.89	974.46	1132.39	788.502	836.402	746.302	719.837	880.864
FA 20:2	307.264	M-H	-6.93275	0.74_307.2621m/z	307.262	0.741267	9.18434e-07	0.000350046	1.93734	Mock	VSV	4382.97	10.62	4013.52	4662.64	4850.61	4170.68	4683.56	4102.66	3637.2	4942.9	2862.06	2431.38	2918.55	1972.24	2410.48	1902.23	1915.61	1686.35
FA 24:2	363.327	M-H	-3.65367	0.71_363.3255m/z	363.326	0.70745	0.0142205	0.298448	1.19454	Mock	VSV	2089.08	7.09	1998.68	2119.77	2222.18	2037.49	2239.75	1815.37	2036.17	2243.2	2126.17	1752.19	1952.49	1672.61	2082.07	1516.83	1636.68	1251.77
FA 24:1	365.342	M-H	-4.39238	0.74_365.3409m/z	365.341	0.741267	0.000176089	0.0126775	1.20664	Mock	VSV	3083.65	4.59	3092.23	3010.61	3146.93	2995.6	3117.16	2874.28	3069.45	3362.94	2885.42	2547.77	2742.95	2491.31	2861.12	2276.79	2353.27	2285.91
PA 32:1	645.45	M-H	-4.45987	6.29_645.4472m/z	645.447	6.28877	0.0189776	0.347639	1.13564	VSV	Mock	880.274	9.16	815.683	692.012	818.507	761.842	720.511	712.996	770.803	908.748	911.316	845.922	757.263	927.104	1020.29	864.426	941.191	774.676
PA 32:0	647.466	M-H	-5.31228	6.32_647.4623m/z	647.462	6.32258	0.000295157	0.0182728	1.34681	VSV	Mock	640.547	9.48	530.528	399.937	475.552	463.566	436.09	481.652	481.052	536.445	588.61	543.376	813.955	653.501	737.011	581.731	657.803	548.392
PA 34:1	673.481	M-H	-1.7666	6.25_673.4802m/z	673.48	6.25495	0.0239735	0.378374	1.20482	VSV	Mock	3733.1	9.55	3138.53	2764.83	3021.66	3004.83	2935.04	2885.09	3347.1	3690.75	4076.2	3653.87	2789.44	3934.29	4842.55	3544.31	4001.84	3022.33

## Sheet: Particles
																Normalised abundance
																Super Mock			Super VSV
ID		Adduct	Acc m/z	ppm	Compound	m/z	Retention time (min)	Drift time (ms)	Anova (p)	q Value	Max Fold Change	Highest Mean	Lowest Mean	Maximum Abundance	Minimum CV%	Super_Mock_01	Super_Mock_02	Super_Mock_03	Super_VSV_01	Super_VSV_02	Super_VSV_03
Cer(d34:1)	d34:1	M+H-H2O	520.509	-0.39447	0.52_520.5086m/z	520.509	0.5186	6.02889	6.74393e-07	1.77444e-06	121.14	Super VSV	Super Mock	32334.8	10.74	240.647	261.818	298.296	29024.7	32032	35947.6
Cer(d34:0)	d34:0	M+H-H2O	522.524	-8.49458	0.52_522.5200m/z	522.52	0.5186	6.02889	6.99707e-06	1.03873e-05	22.0078	Super VSV	Super Mock	5234.43	10.77	235.525	272.238	205.772	4698.4	5182.42	5822.48
Cer(d34:0)		M+H	540.535	-0.8199	0.52_540.5346m/z	540.535	0.5186	6.22764	0.000497672	0.000369402	3.37974	Super VSV	Super Mock	15806.9	12.09	3943.53	4595.25	5492.11	13964.9	15675	17780.8
Cer(d36:2)	d36:2	M+H	548.54	-2.38311	0.52_548.5388m/z	548.539	0.5186	6.42639	1.08247e-06	2.52667e-06	18.0314	Super VSV	Super Mock	6334.87	6.45	375.641	347.564	330.765	5887.45	6213.75	6903.39
PE-Cer(d36:4)	d36:4	M+H	683.512	-8.93159	0.55_683.5061m/z	683.506	0.552417	6.8239	6.42591e-06	9.70769e-06	36.1373	Super VSV	Super Mock	11757	10.77	353.327	286.051	336.65	9856.04	11664	13751
Cer(d42:2)	d42:2	M+H-H2O	630.618	-1.44838	0.67_630.6174m/z	630.617	0.673617	6.95641	1.66025e-07	6.13996e-07	139.776	Super VSV	Super Mock	7283.09	5.16	49.1356	54.3743	52.8058	6618.59	7196.01	8034.65
HexCer(d42:2)		M+H-H2O	832.664	-1.04136	0.67_832.6628m/z	832.663	0.673617	8.28144	4.46783e-07	1.28369e-06	42.1897	Super VSV	Super Mock	7639.2	5.1	175.589	200.562	167.052	7317.86	7526.87	8072.87
HexCer(d36:1)	d36:1	M+H-H2O	710.593	-1.36578	0.71_710.5919m/z	710.592	0.707433	7.48642	2.62465e-06	4.80676e-06	49.6009	Super VSV	Super Mock	12326.1	7.74	271.681	268.028	205.807	11479.8	12137.9	13360.5
HexCer(d36:1)		M+Na	750.585	-1.06596	0.71_750.5846m/z	750.585	0.707433	7.61892	2.47168e-07	8.30414e-07	8.14442	Super VSV	Super Mock	6587.89	0.94	800.563	815.489	810.6	6319.14	6476.12	6968.41
HexCer(d40:2)	d40:2	M+H-H2O	764.64	-1.39003	0.71_764.6388m/z	764.639	0.707433	7.95018	3.22127e-07	1.00627e-06	32.9774	Super VSV	Super Mock	6850.45	4.82	199.677	204.562	218.956	6384.22	6715.66	7451.46
HexCer(d40:1)	d40:1	M+H-H2O	766.655	-2.25594	0.71_766.6538m/z	766.654	0.707433	8.08268	7.03992e-06	1.04298e-05	75.2427	Super VSV	Super Mock	7742.6	6.86	125.777	104.543	78.3853	7313.07	7578.52	8336.21
HexCer(d42:2)	d42:2	M+H-H2O	792.671	-1.46206	0.71_792.6700m/z	792.67	0.707433	8.28144	2.93213e-06	5.2692e-06	161.301	Super VSV	Super Mock	15289.3	8.28	95.8766	114.439	74.0463	14230.8	14945.3	16691.7
HexCer(d32:1)	d32:1	M+H-H2O	654.53	-5.71374	0.74_654.5266m/z	654.527	0.74125	6.6914	3.03562e-06	5.41326e-06	9.51742	Super VSV	Super Mock	11028.7	4.84	1113.33	1221.5	1141.55	10032.6	10984.7	12068.8
HexCer(d34:2)	d34:2	M+H-H2O	680.546	-1.31393	0.74_680.5451m/z	680.545	0.74125	6.89016	6.26719e-06	9.58484e-06	4.26891	Super VSV	Super Mock	5064.3	4.14	1154.72	1161.33	1242.92	4729.13	5033.41	5430.36
HexCer(d34:1)	d34:1	M+H-H2O	682.562	-0.0879054	0.74_682.5615m/z	682.562	0.74125	7.15516	3.71707e-07	1.11832e-06	116.621	Super VSV	Super Mock	78067.8	7.11	616.836	709.451	681.962	70108.1	77093.4	87001.9
HexCer(d34:1)		M+H	700.572	-0.885405	0.74_700.5716m/z	700.572	0.74125	7.28766	3.26325e-07	1.01506e-06	9.44425	Super VSV	Super Mock	9301.74	3.7	1006.7	1005.18	942.844	8996.98	9109.09	9799.16
HexCer(d34:1)		M+Na	722.554	-2.18061	0.74_722.5525m/z	722.553	0.74125	7.28766	1.51925e-07	5.85448e-07	49.7566	Super VSV	Super Mock	41638.5	2.72	814.113	859.621	836.798	38578.3	41045.8	45291.2
HexCer(d34:1)		M+K	738.528	0.630673	0.74_738.5286m/z	738.529	0.74125	7.42017	1.65405e-07	6.13248e-07	32.7966	Super VSV	Super Mock	12569.4	3.47	395.143	385.711	368.907	11743.4	12471.5	13493.3
Hex2Cer(d34:1)	d34:1	M+H-H2O	844.614	-1.49923	1.76_844.6131m/z	844.613	1.7588	8.34769	2.22387e-05	2.63312e-05	17.7545	Super VSV	Super Mock	10998.1	7.42	761.388	592.398	504.574	10186.8	10987.9	11819.5
Hex2Cer(d34:1)		M+H	862.625	-0.889877	1.76_862.6242m/z	862.624	1.7588	8.48019	2.42399e-06	4.55101e-06	21.1395	Super VSV	Super Mock	14488.2	7.4	775.874	635.024	645.195	13496.3	14342.7	15625.7
Hex2Cer(d34:1)		M+Na	884.607	-1.57156	1.76_884.6056m/z	884.606	1.7588	8.41394	9.01629e-07	2.18804e-06	47.224	Super VSV	Super Mock	13518	7.16	323	274.274	261.485	12648	13345.7	14560.5
Sphinganine(d18:0)	d18:0	M+H-H2O	284.295	0.126349	2.14_284.2948m/z	284.295	2.13647	3.24632	6.61471e-05	6.5179e-05	4.95419	Super VSV	Super Mock	12607.1	7.88	2205.2	2506.98	2922.06	11739.2	12392.1	13690.2
Sphingosine(d18:1)	d18:1	M+H-H2O	282.279	0.985582	2.22_282.2794m/z	282.279	2.22387	3.04757	2.3814e-06	4.49404e-06	15.0318	Super VSV	Super Mock	17192	7.43	1036.5	1149.04	1245.59	16038.8	16972.7	18564.5
Sphinganine(d16:0)		M+H-H2O	256.264	0.945287	2.29_256.2637m/z	256.264	2.2915	2.98132	4.99721e-06	8.06249e-06	13.6892	Super VSV	Super Mock	12677	6.9	812.656	935.99	1029.53	11901.5	12504.8	13624.7
DG O-36:0	36:0	M+H-H2O	593.587	16.2057	0.52_593.5963m/z	593.596	0.5186	6.8239	6.47116e-05	6.40655e-05	2.01837	Super VSV	Super Mock	5347.21	3.13	2835.73	2604.53	2507.54	5262.22	5239.67	5539.75
DG 38:4	38:4	M+H-H2O	627.535	-0.687658	1.36_627.5343m/z	627.534	1.36135	6.49265	4.88948e-06	7.9669e-06	5.86863	Super VSV	Super Mock	6813.41	2.84	1140.95	1142.97	1199.04	6230.14	6785.67	7424.41
DG 38:3	38:3	M+H-H2O	629.55	-1.25873	1.40_629.5495m/z	629.55	1.39517	6.5589	1.39218e-06	2.99009e-06	18.8179	Super VSV	Super Mock	11564.6	0.66	611.085	619.048	613.532	10315.8	11490.9	12887.3
DG 38:2	38:2	M+H-H2O	631.566	-1.75167	1.40_631.5649m/z	631.565	1.39517	6.6914	1.43145e-06	3.05028e-06	24.8964	Super VSV	Super Mock	19420.9	2.33	771.23	767.994	800.98	17127.4	19328.1	21807.1
DG 36:3	36:3	M+H-H2O	601.519	-0.316135	1.45_601.5188m/z	601.519	1.44875	6.22764	1.67952e-06	3.44875e-06	12.8054	Super VSV	Super Mock	8678.45	2.53	667.369	697.512	668.282	7834.77	8661.89	9538.71
DG 36:2	36:2	M+H-H2O	603.535	-1.26827	1.45_603.5339m/z	603.534	1.44875	6.36014	2.1378e-06	4.14076e-06	29.8312	Super VSV	Super Mock	42945.1	6.79	1341.44	1440.44	1536.93	37621.6	42758.3	48455.4
DG O-32:0	32:0	M+H-H2O	537.524	0.62852	1.02_537.5244m/z	537.524	1.01748	6.09514	1.06239e-06	2.49169e-06	15.8273	Super VSV	Super Mock	8570.57	4.91	535.502	518.453	570.556	7863.3	8525.11	9323.29
DG 36:1	36:1	M+H-H2O	605.55	-3.80476	2.14_605.5480m/z	605.548	2.13647	6.5589	5.97245e-06	9.17229e-06	23.8611	Super VSV	Super Mock	19595.6	6.98	758.473	834.31	870.933	16592.5	19418.2	22776.3
DG 34:2	34:2	M+H-H2O	575.503	-0.0326719	2.17_575.5034m/z	575.503	2.17028	6.09514	1.86875e-06	3.71271e-06	9.67007	Super VSV	Super Mock	7866.4	3.47	781.818	822.708	835.911	7187.11	7876.89	8535.2
DG 34:1	34:1	M+H-H2O	577.519	-1.19962	2.22_577.5183m/z	577.518	2.22387	6.22764	1.19258e-06	2.68961e-06	26.3962	Super VSV	Super Mock	16222.7	2.42	604.501	631.684	607.566	14354.4	16168.2	18145.5
PE O-40:8	40:8	M+H	774.543	-1.39729	5.08_774.5421m/z	774.542	5.08212	7.28766	1.05871e-05	1.43262e-05	41.8126	Super VSV	Super Mock	11558.1	7.13	335.858	279.27	214.153	10766.7	11495.6	12412.1
PE O-40:7	40:7	M+H	776.559	-1.92658	5.08_776.5574m/z	776.557	5.08212	7.42017	6.25471e-07	1.69743e-06	21.3328	Super VSV	Super Mock	9625.12	6.65	417.41	461.033	475.122	8952.55	9695.52	10227.3
PE O-38:6	38:6	M+H	750.543	-1.89587	5.12_750.5418m/z	750.542	5.11593	7.08891	2.17384e-08	1.53195e-07	58.7182	Super VSV	Super Mock	19735.2	2.31	354.652	321.837	331.814	19314.6	19671	20220.1
PE O-38:5	38:5	M+H	752.559	-2.68099	5.12_752.5569m/z	752.557	5.11593	7.28766	8.10533e-07	2.02729e-06	51.0894	Super VSV	Super Mock	18285.6	3.46	371.973	353.093	348.675	15970.9	18349.1	20536.8
PE O-38:6		M+Na	772.525	-0.113104	5.12_772.5251m/z	772.525	5.11593	7.28766	1.45607e-07	5.65552e-07	11.2982	Super VSV	Super Mock	5001.44	3.11	421.34	454.793	451.892	5180.18	4928.69	4895.45
PE O-40:5	40:5	M+H	780.59	-5.83234	5.12_780.5856m/z	780.586	5.11593	7.68517	4.06593e-07	1.19871e-06	57.0113	Super VSV	Super Mock	7015.31	7.41	115.622	118.277	135.254	6461.56	7091.99	7492.39
PE O-40:4	40:4	M+H	782.606	-3.54153	5.12_782.6030m/z	782.603	5.11593	7.75142	1.47553e-06	3.11708e-06	132.76	Super VSV	Super Mock	7886.47	1.95	56.7898	71.8751	49.5468	7812.48	7783.67	8063.25
PE O-40:3	40:3	M+H	784.621	-4.03244	5.12_784.6183m/z	784.618	5.11593	7.95018	8.24957e-08	3.89452e-07	105.009	Super VSV	Super Mock	8435.82	3.63	85.665	81.9151	73.4237	8097.73	8515.39	8694.33
PE O-38:6	38:6	M+H	788.499	4.01273	5.12_788.5023m/z	788.502	5.11593	7.22141	6.08253e-07	1.65991e-06	14.7271	Super VSV	Super Mock	7330.59	3.21	536.112	497.368	459.806	7096.11	7328.81	7566.85
PE O-38:5		M+K	790.515	3.96335	5.12_790.5178m/z	790.518	5.11593	7.28766	1.17536e-06	2.65893e-06	19.9203	Super VSV	Super Mock	6187.84	7.28	333.275	310.582	288.033	5653.37	6278.75	6631.38
PE O-36:5	36:5	M+H	724.528	-1.49349	5.17_724.5265m/z	724.527	5.16952	6.95641	8.62797e-07	2.129e-06	126.137	Super VSV	Super Mock	11619.3	9.02	92.1809	83.7722	100.396	9993.69	11783.5	13080.6
PE O-36:4	36:4	M+H	726.541	-0.0213609	5.17_726.5412m/z	726.541	5.16952	7.02266	3.94825e-06	6.7015e-06	36.0111	Super VSV	Super Mock	8252.8	7.07	246.344	252.766	188.412	7689.88	8213.52	8855
PE O-38:4	38:4	M+H	754.574	-4.30298	5.17_754.5713m/z	754.571	5.16952	7.35392	1.96017e-06	3.84747e-06	106.858	Super VSV	Super Mock	10149.1	6.07	114.771	90.2788	79.8815	9552.8	10111.2	10783.2
PE O-38:3	38:3	M+H	756.59	-5.7591	5.17_756.5858m/z	756.586	5.16952	7.81768	7.32631e-07	1.88379e-06	82.4821	Super VSV	Super Mock	23079.1	3.17	288.718	279.716	270.988	19832.8	23228.8	26175.7
PE O-38:3		M+Na	778.572	-0.449984	5.17_778.5717m/z	778.572	5.16952	7.68517	1.57442e-07	5.97299e-07	52.0788	Super VSV	Super Mock	11730.5	3.35	233.967	220.646	221.125	10770.9	11771.3	12649.5
PE 38:4	38:4	M+H	768.554	-11.3395	5.20_768.5451m/z	768.545	5.20333	7.28766	7.91756e-07	1.98709e-06	22.6867	Super VSV	Super Mock	11363.2	5.55	469.293	511.685	521.645	10395.7	11339.3	12354.6
PE 38:4		M+K	806.51	-5.18332	5.20_806.5055m/z	806.506	5.20333	7.61892	1.24194e-06	2.76275e-06	11.803	Super VSV	Super Mock	5866.61	5.99	523.729	508.361	459.046	5539.66	5822.46	6237.72
PE O-36:3	36:3	M+H	728.559	-2.91056	5.24_728.5568m/z	728.557	5.23713	7.08891	2.67587e-07	8.79364e-07	65.2159	Super VSV	Super Mock	23704.7	2.97	374.988	353.574	361.881	21259.2	23864.1	25990.9
PE O-36:2	36:2	M+H	730.574	-4.79296	5.24_730.5710m/z	730.571	5.23713	7.61892	1.11711e-06	2.5627e-06	34.7875	Super VSV	Super Mock	17600.1	6.65	478.307	543.4	496.084	15613.1	17778	19409.1
PE 38:3	38:3	M+H	770.569	-3.13631	5.24_770.5670m/z	770.567	5.23713	7.42017	1.06689e-06	2.49826e-06	50.6094	Super VSV	Super Mock	6886.99	6.56	155.677	129.432	123.135	6453.95	6851.58	7355.45
PE 40:5	40:5	M+H	794.569	-8.22717	5.24_794.5629m/z	794.563	5.23713	7.75142	8.51227e-07	2.10753e-06	10.8405	Super VSV	Super Mock	7640	3.87	673.448	717.809	723.039	7094.8	7667.57	8157.62
PE O-34:2	34:2	M+H	702.543	-1.22411	5.27_702.5423m/z	702.542	5.27095	7.28766	3.84708e-08	2.215e-07	23.9215	Super VSV	Super Mock	10970.6	3.21	457.522	444.454	473.852	10561.9	10969.5	11380.5
PE 38:2	38:2	M+H	772.585	-2.86645	5.27_772.5829m/z	772.583	5.27095	7.55267	8.48362e-09	8.41594e-08	18.852	Super VSV	Super Mock	8293.01	0.79	447.696	447.298	424.71	8288.87	8229.6	8360.56
PE 36:3	36:3	M+H	742.538	-6.79527	5.32_742.5331m/z	742.533	5.32453	6.95641	3.42325e-06	5.98333e-06	24.8287	Super VSV	Super Mock	13297	5.9	569.566	530.011	507.069	11431.8	13303.4	15155.8
PE 36:2	36:2	M+H	744.554	-0.82282	5.32_744.5532m/z	744.553	5.32453	7.15516	6.73216e-06	1.00755e-05	57.7	Super VSV	Super Mock	26301.4	12.3	402.417	450.889	514.184	21312.8	26258.2	31333.2
PE 36:1	36:1	M+H	746.569	-5.98634	5.32_746.5649m/z	746.565	5.32453	7.35392	3.06081e-05	3.4252e-05	8.70872	Super VSV	Super Mock	16133.6	6.13	1724.32	1892.68	1940.73	13393	16348.4	18659.3
PE 36:3		M+Na	764.52	-2.60399	5.32_764.5181m/z	764.518	5.32453	7.35392	4.56539e-06	7.52287e-06	12.4892	Super VSV	Super Mock	5335.88	3.15	439.165	429.925	412.627	4674.86	5328.88	6003.89
PE 36:2		M+Na	766.536	-5.2838	5.32_766.5316m/z	766.532	5.32453	7.55267	9.08007e-06	1.25886e-05	10.9898	Super VSV	Super Mock	17445	6.86	1473.42	1598.38	1690.33	15190.3	17523.4	19621.3
PE 34:2	34:2	M+H	716.523	11.872	5.36_716.5310m/z	716.531	5.35835	6.75765	3.42789e-06	5.98431e-06	24.6954	Super VSV	Super Mock	10471.6	6.19	440.785	437.526	393.779	8982.93	10589.6	11842.2
PE 34:1	34:1	M+H	718.534	0.0680605	5.36_718.5340m/z	718.534	5.35835	7.02266	3.30474e-07	1.02253e-06	17.4077	Super VSV	Super Mock	12671.8	1.91	717.416	722.696	743.717	11688.8	12813.7	13512.9
PE 34:1		M+Na	740.515	0.00495752	5.36_740.5147m/z	740.515	5.35835	7.35392	1.00129e-06	2.37493e-06	47.206	Super VSV	Super Mock	6529.54	8.97	147.829	142.841	124.291	5844.82	6642.05	7101.74
PS 36:1	36:1	M+H	790.563	0.0364201	6.41_790.5627m/z	790.563	6.40997	7.61892	1.17443e-06	2.65893e-06	8.7133	Super VSV	Super Mock	12775.2	2.85	1438.05	1446.3	1514.16	11837.9	12771.9	13715.7
PS 36:2	36:2	M+H	788.544	0.162518	6.44_788.5437m/z	788.544	6.44378	7.42017	3.33886e-07	1.02985e-06	26.185	Super VSV	Super Mock	8465.25	4.03	321.691	311.142	337.027	7844.27	8403.28	9148.2
PC 40:3	40:3	M+H	840.648	-1.12428	6.44_840.6468m/z	840.647	6.44378	8.41394	9.52153e-06	1.31509e-05	448.375	Super VSV	Super Mock	5913.31	1.98	16.3722	15.0326	8.16013	5803.91	5898.74	6037.27
PC 38:5	38:5	M+H	808.585	-3.26548	6.48_808.5825m/z	808.582	6.4776	7.68517	2.75144e-06	4.98722e-06	9.84533	Super VSV	Super Mock	8307.04	5.28	806.23	893.029	832.005	7597.1	8251.16	9072.87
PC 38:4	38:4	M+H	810.601	-3.90231	6.48_810.5975m/z	810.598	6.4776	7.88393	2.59257e-05	2.97607e-05	11.01	Super VSV	Super Mock	12174.9	12.39	947.609	1101.16	1268.64	10866.4	11833.3	13825.1
PC O-36:3	36:3	M+H	770.606	-2.4047	6.51_770.6039m/z	770.604	6.5114	7.68517	1.76231e-06	3.57377e-06	34.67	Super VSV	Super Mock	5822.22	9.32	162.86	155.452	185.485	5197.07	5794.57	6475.01
PC 36:4	36:4	M+H	782.569	-2.44168	6.51_782.5675m/z	782.567	6.5114	7.42017	5.18952e-07	1.45128e-06	13.8324	Super VSV	Super Mock	11952	2.67	838.234	882.778	871.168	11048	12025.4	12782.7
PC O-38:2	38:2	M+H	800.653	-9.41598	6.51_800.6453m/z	800.645	6.5114	8.48019	2.44209e-07	8.22908e-07	417.791	Super VSV	Super Mock	10295.3	7.62	22.0168	28.2397	23.6704	11141.6	10152.2	9592.23
PC 38:2	38:2	M+H	814.632	-3.84916	6.51_814.6289m/z	814.629	6.5114	8.28144	2.8038e-08	1.82135e-07	95.9157	Super VSV	Super Mock	20468.4	3.97	225.746	203.757	210.698	19920.2	20083.6	21401.5
PC 36:2	36:2	M+H	786.601	-3.0804	6.57_786.5983m/z	786.598	6.565	7.95018	0.000107268	9.80636e-05	9.14813	Super VSV	Super Mock	67686.3	14.48	6253.6	7566.45	8376.71	54477.1	67045.9	81535.8
PC O-36:2	36:2	M+H	772.621	-7.92813	6.60_772.6154m/z	772.615	6.5988	8.14893	3.76164e-06	6.43684e-06	33.8878	Super VSV	Super Mock	17178.6	9.79	454.37	513.438	552.972	14820.8	17095.7	19619.4
PC O-34:1	34:1	M+H	746.606	-6.31639	6.63_746.6011m/z	746.601	6.63262	7.95018	1.4831e-06	3.12857e-06	65.5036	Super VSV	Super Mock	36520.8	6.94	515.484	565.573	591.559	31160.9	36765.7	41635.8
PC 34:1	34:1	M+H	760.585	-1.40003	6.63_760.5840m/z	760.584	6.63262	7.75142	4.16063e-06	7.02946e-06	25.3008	Super VSV	Super Mock	89449.6	5.65	3306.64	3624.1	3675.58	75777.7	90251.7	102320
PC O-32:1	32:1	M+H	718.574	-1.44092	6.67_718.5735m/z	718.573	6.66643	7.55267	5.87116e-06	9.07386e-06	58.6249	Super VSV	Super Mock	7073.79	3.81	120.889	125.138	115.959	5613.6	6927.13	8680.64
PC 32:0	32:0	M+H	734.569	-4.68631	6.67_734.5660m/z	734.566	6.66643	7.68517	9.77857e-08	4.31136e-07	49.4092	Super VSV	Super Mock	39925	3.17	779.788	814.682	829.673	36967.9	40433.3	42373.8
PC 30:0	30:0	M+H	706.538	-0.797379	6.72_706.5375m/z	706.538	6.72002	7.35392	2.98104e-06	5.344e-06	235.759	Super VSV	Super Mock	46075.6	16.36	179.996	167.044	239.266	38505	46139.7	53582.3
PC O-32:0	32:0	M+H	720.59	-7.75488	6.72_720.5846m/z	720.585	6.72002	7.88393	3.85479e-05	4.14317e-05	161.87	Super VSV	Super Mock	13926.4	22.64	68.5326	82.5578	107.014	9246.37	12747.6	19785.4
PC 32:3	32:3	M+H	728.523	-2.42133	6.72_728.5207m/z	728.521	6.72002	7.68517	6.51162e-06	9.80545e-06	94.8231	Super VSV	Super Mock	5097	8.94	59.0224	62.1281	40.1077	4609.8	5168.06	5513.15
PC O-30:0	30:0	M+H	692.559	-0.747615	6.75_692.5584m/z	692.558	6.75383	7.22141	1.97964e-06	3.87017e-06	208.88	Super VSV	Super Mock	13603.3	5.77	68.1485	60.9168	66.3096	10800.8	13456	16553.2
PC O-28:0	28:0	M+H	664.528	-0.396896	6.79_664.5273m/z	664.527	6.78763	6.95641	5.14123e-06	8.20578e-06	320.833	Super VSV	Super Mock	5525.47	1.47	21.2987	18.5211	11.8469	5457.66	5503.12	5615.63
PC 28:0	28:0	M+H	678.507	1.62877	6.79_678.5079m/z	678.508	6.78763	6.8239	1.53306e-05	1.93452e-05	12.8644	Super VSV	Super Mock	6083.17	5.1	445.012	486.313	487.282	5154.85	5884.76	7209.89
SM 42:3	d42:3	M+H	811.669	-1.3632	7.13_811.6676m/z	811.668	7.1315	8.21518	6.85925e-08	3.4138e-07	120.771	Super VSV	Super Mock	11358.5	5.55	98.6178	88.3602	95.1714	10847.1	11007	12221.4
SM 42:2	d42:2	M+H	813.684	-1.90428	7.13_813.6829m/z	813.683	7.1315	8.41394	1.55915e-07	5.94423e-07	63.6914	Super VSV	Super Mock	26268.2	6.51	388.639	407.079	441.568	24949.5	25640	28215
SM 40:2	d40:2	M+H	785.653	-1.78513	7.19_785.6517m/z	785.652	7.18508	8.08268	7.61823e-06	1.10633e-05	160.231	Super VSV	Super Mock	9587.49	18.37	48.1431	55.7236	75.6391	7832.23	9576.48	11353.7
SM 40:1	d40:1	M+H	787.669	-2.52016	7.19_787.6667m/z	787.667	7.18508	8.28144	1.35717e-05	1.75559e-05	75.0546	Super VSV	Super Mock	6584.12	18.76	69.4495	92.3357	101.388	5206.07	6570.28	7976.02
SM 36:2	d36:2	M+H	729.591	-6.75181	7.29_729.5856m/z	729.586	7.28653	7.48642	2.56782e-06	4.74221e-06	102.268	Super VSV	Super Mock	8262.89	13.96	70.2969	77.5757	94.5168	7162.92	8162.42	9463.33
SM 36:1	d36:1	M+H	731.606	-1.40035	7.29_731.6051m/z	731.605	7.28653	7.68517	1.29949e-06	2.86472e-06	86.8567	Super VSV	Super Mock	21990.9	8.13	237.887	245.094	276.576	18903	21737.8	25331.8
SM 34:2	d34:2	M+H	701.559	-1.93521	7.34_701.5578m/z	701.558	7.34012	7.15516	5.0464e-08	2.67476e-07	46.0082	Super VSV	Super Mock	11263	0.96	228.648	246.784	258.981	11190.8	11210.7	11387.6
SM 34:1	d34:1	M+H	703.575	-0.956053	7.34_703.5741m/z	703.574	7.34012	7.55267	4.90308e-05	5.05879e-05	35.5352	Super VSV	Super Mock	67220.7	17.25	1396.48	1809.06	2469.45	55975.5	66544.4	79142.1
SM 34:1		M+Na	725.557	-0.20876	7.34_725.5566m/z	725.557	7.34012	7.68517	8.27476e-06	1.18164e-05	51.0237	Super VSV	Super Mock	5843.05	10.9	92.2544	111.713	139.582	5198.68	5858.63	6471.85
SM 32:1	d32:1	M+H	675.543	-1.61452	7.37_675.5424m/z	675.542	7.37393	7.08891	3.35845e-07	1.03231e-06	126.648	Super VSV	Super Mock	23322.6	3.12	177.942	185.232	189.284	20539.7	23058.8	26369.2
LPE 22:2	22:2	M+Na	556.337	2.86159	6.20_556.3390m/z	556.339	6.20135	4.83636	0.000179202	0.000152435	8.24383	Super VSV	Super Mock	364.781	5.35	53.9945	46.7488	32.0038	379.315	342.619	372.409
LPE 20:2	20:2	M+Na	528.306	2.25955	6.25_528.3073m/z	528.307	6.25495	4.5051	5.252e-06	8.29134e-06	9.05823	Super VSV	Super Mock	579.05	1.53	60.1145	72.731	58.9302	586.455	569.195	581.499
LPE 20:1	20:1	M+Na	530.322	1.0171	6.25_530.3222m/z	530.322	6.25495	4.57135	3.27463e-05	3.60945e-05	3.09091	Super VSV	Super Mock	653.107	4.82	202.247	222.34	209.31	594.09	671.758	693.475
LPE O-18:1	18:1	M+H	466.329	-1.19097	6.29_466.3286m/z	466.329	6.28875	4.5051	0.000719122	0.000507601	5.4053	Super VSV	Super Mock	96.2939	12.03	24.1965	14.4992	14.7485	105.481	100.125	83.2756
LPE 20:4	20:4	M+H	502.293	-2.39835	6.32_502.2916m/z	502.292	6.32257	4.5051	0.000179596	0.000152682	2.39526	Super VSV	Super Mock	1474.96	1.67	543.758	679.04	624.557	1446.88	1493.27	1484.74
LPE 16:1	16:1	M+H	452.277	0.217274	6.41_452.2773m/z	452.277	6.40997	4.10759	0.000108145	9.88042e-05	2.57967	Super VSV	Super Mock	154.751	6.07	65.744	59.2085	55.0142	165.004	152.679	146.571
LPC 18:0	18:0	M+H	524.371	-1.07061	7.75_524.3705m/z	524.371	7.7516	5.16762	3.44049e-05	3.75562e-05	30.1433	Super VSV	Super Mock	725.159	18.61	23.4238	19.0012	29.7462	601.742	704.503	869.234
LPC 20:3	20:3	M+H	546.355	-6.14625	7.75_546.3520m/z	546.352	7.7516	5.30012	2.35592e-05	2.75833e-05	7.4204	Super VSV	Super Mock	252.908	10.68	32.2982	31.6786	38.2715	222.741	256.247	279.735
LPC 18:1	18:1	M+H	522.355	-0.317984	7.81_522.3552m/z	522.355	7.80518	4.96886	0.000526061	0.000386953	4.01955	Super VSV	Super Mock	302.591	13.37	70.3812	92.3146	63.144	260.552	306.003	341.22
LPC 16:0	16:0	M+H	496.34	-0.397886	7.84_496.3396m/z	496.34	7.839	4.83636	5.4616e-06	8.56697e-06	9.46784	Super VSV	Super Mock	480.812	7.85	52.2448	53.834	46.2721	435.906	485.432	521.097
LPC O-18:0	18:0	M+H	510.392	0.378779	7.91_510.3920m/z	510.392	7.90663	5.23387	2.89019e-05	3.25411e-05	2.33222	Super VSV	Super Mock	96.1998	3.11	38.3626	42.7087	42.673	99.4922	95.465	93.6422
LPC O-18:1	18:1	M+H	508.376	1.40801	7.96_508.3768m/z	508.377	7.96022	4.96886	0.00030847	0.000242448	3.6912	Super VSV	Super Mock	84.8328	8.6	27.2993	22.3547	19.2933	76.6935	87.0071	90.7979
LPC O-16:0	16:0	M+H	482.361	-0.401504	8.03_482.3603m/z	482.36	8.02783	4.90261	6.04766e-07	1.65426e-06	8.04572	Super VSV	Super Mock	80.284	1.89	10.3544	10.3015	9.27955	78.9855	81.9497	79.9167
PG 38:2	38:2	M-H	801.565	-10.0596	2.02_801.5570m/z	801.557	2.01527	7.48642	0.000176667	0.000353858	40.3211	Supe VSV	Supe Mock	2335.75	29.16	68.7553	69.7589	35.2719	1828.06	2069.46	3109.72
PG 36:3	36:3	M-H	771.518	-2.35533	2.10_771.5164m/z	771.516	2.10267	7.08891	8.47033e-06	3.15328e-05	58.5666	Supe VSV	Supe Mock	5910.62	4.96	98.9746	97.1831	106.606	4744.56	5451.87	7535.42
PG 36:2	36:2	M-H	773.534	-1.15531	2.10_773.5329m/z	773.533	2.10267	7.15516	6.87509e-06	2.69433e-05	52.0762	Supe VSV	Supe Mock	7888.74	6.09	150.592	161.13	142.733	6456.49	7374.35	9835.39
PG 36:1	36:1	M-H	775.549	-3.63119	2.10_775.5467m/z	775.547	2.10267	7.22141	1.28589e-05	4.41628e-05	80.8505	Supe VSV	Supe Mock	12531.1	15.37	177.058	158.176	129.738	9976.1	11536.2	16081
PG 34:2	34:2	M-H	745.503	0.600946	2.17_745.5029m/z	745.503	2.1703	6.75765	3.86058e-05	0.000104481	39.417	Supe VSV	Supe Mock	3501.8	18.6	107.738	81.6447	77.1364	2729.76	3189.37	4586.27
PG 34:1	34:1	M-H	747.518	-6.28272	2.17_747.5135m/z	747.514	2.1703	6.89016	8.08853e-06	3.04705e-05	57.3186	Supe VSV	Supe Mock	19290.7	9.53	302.211	365.729	341.716	15809.3	17897.8	24165
PI 38:5	38:5	M-H	883.534	6.88396	3.34_883.5403m/z	883.54	3.34305	7.95018	0.000126363	0.000270919	939.389	Supe VSV	Supe Mock	552.74	9.33	0	1.76521	0	495.357	567.563	595.301
PI 38:4	38:4	M-H	885.55	0.313459	3.34_885.5502m/z	885.55	3.34305	8.01643	6.4721e-06	2.57229e-05	59.9351	Supe VSV	Supe Mock	1558.62	3.81	19.838	27.4946	30.6825	1529.32	1519.65	1626.88
PI 38:3	38:3	M-H	887.566	-0.93202	3.38_887.5647m/z	887.565	3.37685	8.08268	2.94903e-06	1.39595e-05	201.067	Supe VSV	Supe Mock	2558.83	3.55	10.5789	16.4742	11.1258	2478.72	2540.41	2657.36
PI 38:2	38:2	M-H	889.581	-2.35345	3.38_889.5791m/z	889.579	3.37685	8.14893	0.000421068	0.000723063	1460.91	Supe VSV	Supe Mock	3857.26	2.01	0	2.57022	5.35073	3931.31	3863.75	3776.73
PI 36:2	36:2	M-H	861.55	-0.538169	3.46_861.5494m/z	861.549	3.46425	7.81768	6.1741e-05	0.000150787	199.185	Supe VSV	Supe Mock	5306.03	3.37	13.5563	37.8107	28.5493	5154.53	5260.42	5503.14
PI 34:2	34:2	M-H	833.519	0.59449	3.53_833.5191m/z	833.519	3.53188	7.55267	0.000221697	0.000420714	605.859	Supe VSV	Supe Mock	829.68	9.69	0	1.39693	2.71136	787.986	778.66	922.394
PI 34:1	34:1	M-H	835.534	-1.73092	3.53_835.5328m/z	835.533	3.53188	7.61892	3.78709e-05	0.000103125	2358.33	Supe VSV	Supe Mock	1046.14	3.98	0	1.33078	0	1081.9	1056.01	1000.5
PA 34:1	34:1	M-H	673.481	-1.7666	6.25_673.4802m/z	673.48	6.25495	6.16139	0.000242301	0.000453673	2.26516	Supe VSV	Supe Mock	3841.33	6.27	1612.06	1659.97	1815.48	3461.97	3875.6	4186.43
PA 32:1	32:1	M-H	645.45	-4.45987	6.29_645.4472m/z	645.447	6.28877	5.89638	4.0399e-06	1.77597e-05	2.60691	Supe VSV	Supe Mock	819.42	0.62	330.723	301.438	310.818	814.577	824.682	819.002
